# Supplementary material for: Specific IgE and Basophil Activation Test by Microarray: A Promising Tool for Diagnosis of Platinum Compound Hypersensitivity Reactions
Source: Int J Mol Sci. 2024 Mar 31;25(7):3890. doi: 10.3390/ijms25073890 (PMC11011729; doi:10.3390/ijms25073890)
Supplement: Supplementary file 1 [file ijms-25-03890-s001.zip]

Archive with 1 entries (1 files):
- ijms-2903678-supplementary.pdf
